# Supplementary material for: A Method of Three-Dimensional Micro-Rotational Flow Generation for Biological Applications
Source: Micromachines (Basel). 2016 Aug 10;7(8):140. doi: 10.3390/mi7080140 (PMC6190094; doi:10.3390/mi7080140)
Supplement: Supplementary file 1 [file micromachines-07-00140-s001.zip]

Archive with 11 entries (10 files):
- micromachines-131473-suppl/
- micromachines-131473-suppl/micromachines-131473-supplementary.pdf
- micromachines-131473-suppl/Video S1.mp4
- micromachines-131473-suppl/Video S2.mp4
- micromachines-131473-suppl/Video S3.mp4
- micromachines-131473-suppl/Video S4.mp4
- micromachines-131473-suppl/Video S5.mp4
- micromachines-131473-suppl/Video S6.mp4
- micromachines-131473-suppl/Video S7.mp4
- micromachines-131473-suppl/Video S8.mp4
- micromachines-131473-suppl/Video S9.mp4
